# Supplementary material for: Particle size distribution: An experimental study using southern African reduction methods and raw materials
Source: PLoS One. 2022 Dec 30;17(12):e0278867. doi: 10.1371/journal.pone.0278867 (PMC9803312; doi:10.1371/journal.pone.0278867)
Supplement: S1 Data — (CSV) [file pone.0278867.s001.csv]

dataset	dataset_runoff	method	type	raw_material	knapper	p_2	p_4	p_5	p_sup_10	p_10	p_sup_20	p_20	p_31	p_sup_50	n_2	n_4	n_5	n_sup_10	n_10	n_sup_20	n_20	n_31	n_sup_50	ntot
ESKI	ESKI	Bifacial	shaping	Chert	M.Sørensen	76.57	9.34	13.69	0.4	NA	0	NA	NA	NA	379.0215	46.233	67.7655	1.98	NA	NA	NA	NA	NA	495
ESKI	ESKI	Bifacial	shaping	Slate	P.M.Desrosiers	75.68	7.03	13.34	3.96	NA	0	NA	NA	NA	248.9872	23.1287	43.8886	13.0284	NA	NA	NA	NA	NA	329
ESKI	ESKI	Bifacial	shaping	Slate	P.M.Desrosiers	71.25	10.7	15.6	2.45	NA	0	NA	NA	NA	232.9875	34.989	51.012	8.0115	NA	NA	NA	NA	NA	327
ESKI	ESKI	Bifacial	shaping	Slate	P.M.Desrosiers	73.29	7.92	14	4.79	NA	0	NA	NA	NA	214.0068	23.1264	40.88	13.9868	NA	NA	NA	NA	NA	292
EU	EU	Bifacial	shaping	Flint	J.Pelegrin	64.15	11.01	15.6	12.26	6.18	3.04	1.69	1.05	0.3	1287.4905	220.9707	313.092	246.0582	124.0326	61.0128	33.9183	21.0735	6.021	2007
EU	EU	Bifacial	shaping	Flint	M.Brenet	62.39	11.1	16.84	12.37	6.99	2.69	2.11	0.48	0.1	651.9755	115.995	175.978	129.2665	73.0455	28.1105	22.0495	5.016	1.045	1045
EU	EU	Bifacial	shaping	Flint	M.Brenet	68.43	9.86	14.6	9.1	5.12	1.99	1.43	0.37	0.19	1096.9329	158.0558	234.038	145.873	82.0736	31.8997	22.9229	5.9311	3.0457	1603
EU	EU	Bifacial	shaping	Flint	M.Brenet	64.59	11.21	15.3	11.93	5.87	3.03	2.76	0.27	0	725.9916	126.0004	171.972	134.0932	65.9788	34.0572	31.0224	3.0348	0	1124
EU	EU	Bifacial	shaping	Flint	M.Brenet	66.25	7.75	18.4	9.83	5.39	2.22	1.8	0.28	0.14	478.9875	56.0325	133.032	71.0709	38.9697	16.0506	13.014	2.0244	1.0122	723
EU	EU	Bifacial	shaping	Flint	M.Brenet	62.94	4.98	20.4	16.68	6.72	4.98	2.99	1.24	0.75	253.0188	20.0196	82.008	67.0536	27.0144	20.0196	12.0198	4.9848	3.015	402
EU	EU	Bifacial	shaping	Flint	MBrenet	68.47	10.1	14.45	8.54	5.42	1.56	1.23	0.25	0.08	833.9646	123.018	176.001	104.0172	66.0156	19.0008	14.9814	3.045	0.9744	1218
EU	EU	Bifacial	shaping	Flint	M.Brenet	68.98	10.23	15.18	6.93	4.29	1.32	0.99	0.11	0.22	627.0282	92.9907	137.9862	62.9937	38.9961	11.9988	8.9991	0.9999	1.9998	909
EU	EU	Bifacial	shaping	Flint	M.Brenet	68.39	10.81	13.71	10.31	3.87	3.22	2.74	0.32	0.16	424.018	67.022	85.002	63.922	23.994	19.964	16.988	1.984	0.992	620
EU	EU	Bifacial	shaping	Flint	M.Brenet	68.85	9.78	16.09	5.41	5.15	0.13	0	0	0.13	534.9645	75.9906	125.0193	42.0357	40.0155	1.0101	0	0	1.0101	777
EU	EU	Bifacial	shaping	Flint	M.Brenet	70.79	11.24	14.6	4.23	2.51	0.86	0.79	0	0.07	988.9363	157.0228	203.962	59.0931	35.0647	12.0142	11.0363	0	0.9779	1397
EU	EU	Bifacial	shaping	Flint	M.Brenet	69.98	11.35	13.22	6.86	4.04	1.41	1.09	0.16	0.16	449.9714	72.9805	85.0046	44.1098	25.9772	9.0663	7.0087	1.0288	1.0288	643
EU	EU	Bifacial	shaping	Flint	M.Brenet	56.8	10.28	12.56	36.53	4.15	16.19	15.78	0.31	0.1	546.984	98.9964	120.9528	351.7839	39.9645	155.9097	151.9614	2.9853	0.963	963
EU	EU	Bipolar	debitage	Quartzite	V.Mourre	67.82	10.73	10.34	15.32	6.9	4.21	1.53	2.68	0	177.0102	28.0053	26.9874	39.9852	18.009	10.9881	3.9933	6.9948	0	261
EU	EU	Bipolar	debitage	Quartzite	V.Mourre	65.93	12.22	12.96	12.95	4.81	4.07	2.22	0.74	1.11	178.011	32.994	34.992	34.965	12.987	10.989	5.994	1.998	2.997	270
EU	EU	Bipolar	debitage	Quartzite	V.Mourre	61.57	12.23	16.59	14.85	4.37	5.24	2.62	1.75	0.87	140.9953	28.0067	37.9911	34.0065	10.0073	11.9996	5.9998	4.0075	1.9923	229
SA	SA	Bipolar	debitage	Chalcedony	P. de la Pena	40.56603774	13.20754717	33.01886792	6.603773585	4.716981132	0.943396226	0.943396226	0	0	86	28	70	14	10	2	2	0	0	212
SA	SA	Bipolar	debitage	Chalcedony	P. de la Pena	55.38461538	12.82051282	20.51282051	5.641025641	4.615384615	0.512820513	0.512820513	0	0	108	25	40	11	9	1	1	0	0	195
SA	SA	Bipolar	debitage	Chalcedony	P. de la Pena	37.8516624	35.8056266	14.06649616	6.138107417	4.603580563	0.767263427	0.767263427	0	0	148	140	55	24	18	3	3	0	0	391
SA	SA	Bipolar	debitage	Chalcedony	P. de la Pena	47.44525547	14.23357664	20.0729927	9.124087591	6.204379562	1.459854015	1.094890511	0.364963504	0	130	39	55	25	17	4	3	1	0	274
SA	SA	Bipolar	debitage	Chalcedony	P. de la Pena	44.08945687	11.18210863	20.44728435	12.14057508	7.028753994	2.555910543	2.555910543	0	0	138	35	64	38	22	8	8	0	0	313
SA	SA	Bipolar	debitage	Chalcedony	P. de la Pena	38.58267717	18.11023622	21.25984252	11.02362205	11.02362205	0	0	0	0	49	23	27	14	14	0	0	0	0	127
SA	SA	Bipolar	debitage	Chalcedony	P. de la Pena	59.23913043	9.239130435	17.39130435	7.065217391	7.065217391	0	0	0	0	109	17	32	13	13	0	0	0	0	184
SA	SA	Bipolar	debitage	Chalcedony	P. de la Pena	52.01465201	13.91941392	20.87912088	6.593406593	4.395604396	1.098901099	1.098901099	0	0	142	38	57	18	12	3	3	0	0	273
SA	SA	Bipolar	debitage	Crystal quartz	P. de la Pena	30.36649215	16.4921466	26.43979058	13.35078534	10.73298429	1.308900524	1.308900524	0	0	116	63	101	51	41	5	5	0	0	382
SA	SA	Bipolar	debitage	Crystal quartz	P. de la Pena	31.25	11.60714286	25	16.07142857	10.71428571	2.678571429	1.785714286	0.892857143	0	35	13	28	18	12	3	2	1	0	112
SA	SA	Bipolar	debitage	Crystal quartz	P. de la Pena	39.13043478	13.04347826	23.47826087	12.17391304	10.43478261	0.869565217	0.869565217	0	0	45	15	27	14	12	1	1	0	0	115
SA	SA	Bipolar	debitage	Crystal quartz	P. de la Pena	56.31067961	8.737864078	19.41747573	7.766990291	7.766990291	0	0	0	0	58	9	20	8	8	0	0	0	0	103
SA	SA	Bipolar	debitage	Jaspe	P. de la Pena	45.45454545	24.24242424	16.66666667	6.818181818	6.818181818	0	0	0	0	60	32	22	9	9	0	0	0	0	132
SA	SA	Bipolar	debitage	Jaspe	P. de la Pena	35.71428571	28.57142857	9.523809524	13.0952381	13.0952381	0	0	0	0	30	24	8	11	11	0	0	0	0	84
SA	SA	Bipolar	debitage	Jaspe	P. de la Pena	35.18518519	11.11111111	16.66666667	18.51851852	18.51851852	0	0	0	0	19	6	9	10	10	0	0	0	0	54
SA	SA	Bipolar	debitage	Jaspe	P. de la Pena	35.21126761	23.94366197	28.16901408	6.338028169	6.338028169	0	0	0	0	50	34	40	9	9	0	0	0	0	142
SA	SA	Bipolar	debitage	Jaspe	P. de la Pena	48.71794872	17.94871795	17.94871795	7.692307692	5.128205128	1.282051282	1.282051282	0	0	38	14	14	6	4	1	1	0	0	78
SA	SA	Bipolar	debitage	Jaspe	P. de la Pena	40.42553191	19.14893617	19.14893617	10.63829787	10.63829787	0	0	0	0	19	9	9	5	5	0	0	0	0	47
SA	SA	Bipolar	debitage	Jaspe	P. de la Pena	55.55555556	20	13.33333333	5.555555556	3.333333333	1.111111111	1.111111111	0	0	50	18	12	5	3	1	1	0	0	90
SA	SA	Bipolar	debitage	Jaspe	P. de la Pena	54.26008969	14.79820628	13.90134529	8.520179372	7.623318386	0.448430493	0.448430493	0	0	121	33	31	19	17	1	1	0	0	223
SA	SA	Bipolar	debitage	Jaspe	P. de la Pena	52.17391304	13.76811594	15.2173913	9.420289855	9.420289855	0	0	0	0	72	19	21	13	13	0	0	0	0	138
SA	SA	Bipolar	debitage	Jaspe	P. de la Pena	50	9.090909091	13.63636364	13.63636364	13.63636364	0	0	0	0	22	4	6	6	6	0	0	0	0	44
SA	SA	Bipolar	debitage	Vein quartz	P. de la Pena	47.05882353	14.87889273	20.06920415	8.996539792	5.53633218	1.730103806	1.730103806	0	0	136	43	58	26	16	5	5	0	0	289
SA	SA	Bipolar	debitage	Vein quartz	P. de la Pena	37.76978417	24.82014388	22.30215827	7.553956835	6.115107914	0.71942446	0.71942446	0	0	105	69	62	21	17	2	2	0	0	278
SA	SA	Bipolar	debitage	Vein quartz	P. de la Pena	35.55555556	20	21.77777778	11.33333333	8.222222222	1.555555556	1.555555556	0	0	160	90	98	51	37	7	7	0	0	450
SA	SA	Bipolar	debitage	Vein quartz	P. de la Pena	43.39622642	16.98113208	23.27044025	8.176100629	5.660377358	1.257861635	1.257861635	0	0	69	27	37	13	9	2	2	0	0	159
SA	SA	Bipolar	debitage	Vein quartz	P. de la Pena	45.07042254	18.30985915	19.71830986	8.450704225	8.450704225	0	0	0	0	32	13	14	6	6	0	0	0	0	71
SA	SA	Bipolar	debitage	Vein quartz	P. de la Pena	42.55319149	19.14893617	17.0212766	10.63829787	10.63829787	0	0	0	0	20	9	8	5	5	0	0	0	0	47
SA	SA	Bipolar	debitage	Vein quartz	P. de la Pena	54.09836066	9.836065574	22.95081967	6.557377049	6.557377049	0	0	0	0	33	6	14	4	4	0	0	0	0	61
SA	SA	Bipolar	debitage	Vein quartz	P. de la Pena	41.17647059	15.68627451	19.60784314	11.76470588	9.803921569	0.980392157	0.980392157	0	0	42	16	20	12	10	1	1	0	0	102
SA	SA	Bipolar	debitage	Vein quartz	P. de la Pena	40.77669903	9.708737864	26.21359223	11.65048544	9.708737864	0.970873786	0.970873786	0	0	42	10	27	12	10	1	1	0	0	103
SA	SA	Bipolar	debitage	Vein quartz	P. de la Pena	32.25806452	13.97849462	21.50537634	16.12903226	7.52688172	4.301075269	4.301075269	0	0	30	13	20	15	7	4	4	0	0	93
EU	EU	Centripetal	debitage	Flint	L.Bourguignon	69.67	8.74	14.75	10.93	2.73	4.1	1.91	0.82	1.37	254.9922	31.9884	53.985	40.0038	9.9918	15.006	6.9906	3.0012	5.0142	366
EU	EU	Centripetal	debitage	Flint	J.Pelegrin	63.9	9.09	14.55	20.8	4.16	8.32	3.38	4.68	0.26	246.015	34.9965	56.0175	80.08	16.016	32.032	13.013	18.018	1.001	385
EU	EU	Centripetal	debitage	Flint	M.Brenet	64.43	7.22	13.4	21.12	8.76	6.18	5.15	1.03	0	124.9942	14.0068	25.996	40.9728	16.9944	11.9892	9.991	1.9982	0	194
EU	EU	Centripetal	debitage	Flint	M.Brenet	63.99	11.66	14.77	13.74	5.44	4.15	2.85	1.3	0	247.0014	45.0076	57.0122	53.0364	20.9984	16.019	11.001	5.018	0	386
EU	EU	Centripetal	debitage	Flint	M.Brenet	63.67	8.3	16.26	16.95	6.57	5.19	3.46	1.73	0	184.0063	23.987	46.9914	48.9855	18.9873	14.9991	9.9994	4.9997	0	289
EU	EU	Centripetal	debitage	Flint	L.Bourguignon	70.17	6.08	15.47	10.48	6.08	2.2	1.1	1.1	0	127.0077	11.0048	28.0007	18.9688	11.0048	3.982	1.991	1.991	0	181
EU	EU	Centripetal	debitage	Flint	L.Bourguignon	64.26	10.47	16.97	13.01	3.61	4.7	2.53	1.81	0.36	178.0002	29.0019	47.0069	36.0377	9.9997	13.019	7.0081	5.0137	0.9972	277
EU	EU	Centripetal	debitage	Flint	L.Bourguignon	64.67	8.08	12.87	21.25	7.49	6.88	2.99	3.59	0.3	215.9978	26.9872	42.9858	70.975	25.0166	22.9792	9.9866	11.9906	1.002	334
EU	EU	Centripetal	debitage	Flint	M.Brenet	58.58	12.62	15.21	18.12	9.06	4.53	3.24	1.29	0	181.0122	38.9958	46.9989	55.9908	27.9954	13.9977	10.0116	3.9861	0	309
EU	EU	Centripetal	debitage	Flint	M.Brenet	64.8	7.89	14.47	19.08	6.58	6.25	5.26	0.99	0	196.992	23.9856	43.9888	58.0032	20.0032	19	15.9904	3.0096	0	304
EU	EU	Centripetal	debitage	Vein quartz	M.Brenet	68.5	10.44	13.1	11.18	4.76	3.21	1.47	1.47	0.27	748.02	114.0048	143.052	122.0856	51.9792	35.0532	16.0524	16.0524	2.9484	1092
EU	EU	Centripetal	debitage	Vein quartz	V.Mourre	65.05	8.65	10.03	25.6	6.92	9.34	7.27	1.38	0.69	187.9945	24.9985	28.9867	73.984	19.9988	26.9926	21.0103	3.9882	1.9941	289
EU	EU	Centripetal	debitage	Quartzite	M.Brenet	62.41	8.81	14.03	23.21	6.29	8.46	4.32	3.78	0.36	346.9996	48.9836	78.0068	129.0476	34.9724	47.0376	24.0192	21.0168	2.0016	556
EU	EU	Centripetal	debitage	Quartzite	M.Brenet	67.22	8.17	13.39	15.65	6.79	4.43	2.07	1.87	0.49	682.9552	83.0072	136.0424	159.004	68.9864	45.0088	21.0312	18.9992	4.9784	1016
EU	EU	Centripetal	debitage	Quartzite	M.Brenet	55.53	8.36	19.14	25.33	8.63	8.35	4.04	4.04	0.27	206.0163	31.0156	71.0094	93.9743	32.0173	30.9785	14.9884	14.9884	1.0017	371
EU	EU	Centripetal	debitage	Quartzite	M.Brenet	63.35	11.55	13.94	17.92	4.38	6.77	4.38	2.39	0	159.0085	28.9905	34.9894	44.9792	10.9938	16.9927	10.9938	5.9989	0	251
EU	EU	Centripetal	debitage	Quartzite	V.Mourre	51.72	17.24	17.24	27.6	0	13.8	3.45	3.45	6.9	14.9988	4.9996	4.9996	8.004	0	4.002	1.0005	1.0005	2.001	29
EU	EU	Centripetal	debitage	Quartzite	V.Mourre	55.07	10.14	16.22	26.01	11.15	7.43	6.08	1.01	0.34	163.0072	30.0144	48.0112	76.9896	33.004	21.9928	17.9968	2.9896	1.0064	296
EU	EU	Centripetal	debitage	Quartzite	V.Mourre	55.26	13.82	15.13	22.37	9.21	6.58	5.26	0.66	0.66	83.9952	21.0064	22.9976	34.0024	13.9992	10.0016	7.9952	1.0032	1.0032	152
SA	SA	Centripetal	debitage	Hornfels	P. de la Pena	19.90291262	9.708737864	23.78640777	23.30097087	10.67961165	6.310679612	4.368932039	1.45631068	0.485436893	41	20	49	48	22	13	9	3	1	206
SA	SA	Centripetal	debitage	Hornfels	P. de la Pena	14.83253589	10.52631579	22.96650718	25.83732057	9.56937799	8.133971292	4.306220096	3.827751196	0	31	22	48	54	20	17	9	8	0	209
SA	SA	Centripetal	debitage	Hornfels	P. de la Pena	15.10791367	12.94964029	17.26618705	27.3381295	10.07194245	8.633093525	7.194244604	1.438848921	0	21	18	24	38	14	12	10	2	0	139
SA	SA	Centripetal	debitage	Hornfels	P. de la Pena	26.85421995	9.207161125	18.15856777	22.89002558	10.61381074	6.138107417	2.813299233	2.685421995	0.639386189	210	72	142	179	83	48	22	21	5	782
SA	SA	Centripetal	debitage	Hornfels	P. de la Pena	21.86629526	13.09192201	23.25905292	20.8913649	6.963788301	6.963788301	4.596100279	2.08913649	0.278551532	157	94	167	150	50	50	33	15	2	718
SA	SA	Centripetal	debitage	Hornfels	P. de la Pena	30.09478673	12.08530806	19.43127962	19.1943128	8.293838863	5.450236967	2.369668246	2.132701422	0.947867299	127	51	82	81	35	23	10	9	4	422
SA	SA	Centripetal	debitage	Hornfels	P. de la Pena	28.36879433	10.63829787	14.89361702	23.04964539	10.9929078	6.028368794	4.609929078	1.418439716	0	80	30	42	65	31	17	13	4	0	282
SA	SA	Centripetal	debitage	Hornfels	P. de la Pena	34.73389356	8.1232493	17.92717087	19.60784314	7.843137255	5.882352941	3.641456583	2.240896359	0	124	29	64	70	28	21	13	8	0	357
SA	SA	Centripetal	debitage	Hornfels	P. de la Pena	28.51239669	17.3553719	13.63636364	20.24793388	9.504132231	5.371900826	2.066115702	3.305785124	0	69	42	33	49	23	13	5	8	0	242
SA	SA	Centripetal	debitage	Hornfels	P. de la Pena	24.57337884	8.532423208	12.96928328	26.96245734	11.94539249	7.508532423	4.778156997	2.730375427	0	72	25	38	79	35	22	14	8	0	293
SA	SA	Centripetal	debitage	Vein quartz	P. de la Pena	26.63398693	24.83660131	18.1372549	15.19607843	6.37254902	4.411764706	3.921568627	0.490196078	0	163	152	111	93	39	27	24	3	0	612
SA	SA	Centripetal	debitage	Vein quartz	P. de la Pena	28.37209302	25.58139535	24.65116279	10.69767442	7.441860465	1.627906977	0.697674419	0.697674419	0.23255814	122	110	106	46	32	7	3	3	1	430
SA	SA	Centripetal	debitage	Vein quartz	P. de la Pena	33.62573099	20.46783626	23.0994152	11.40350877	5.555555556	2.923976608	2.046783626	0.877192982	0	115	70	79	39	19	10	7	3	0	342
SA	SA	Centripetal	debitage	Vein quartz	P. de la Pena	39.71119134	14.80144404	25.99277978	9.747292419	6.859205776	1.444043321	1.444043321	0	0	110	41	72	27	19	4	4	0	0	277
SA	SA	Centripetal	debitage	Vein quartz	P. de la Pena	35.32934132	16.16766467	13.77245509	17.36526946	7.784431138	4.790419162	4.191616766	0.598802395	0	59	27	23	29	13	8	7	1	0	167
SA	SA	Centripetal	debitage	Vein quartz	P. de la Pena	33.18584071	15.92920354	23.15634218	13.86430678	8.849557522	2.507374631	2.064896755	0.294985251	0.147492625	225	108	157	94	60	17	14	2	1	678
SA	SA	Centripetal	debitage	Vein quartz	P. de la Pena	45.62899787	11.51385928	25.37313433	8.742004264	6.18336887	1.279317697	0.639658849	0.426439232	0.213219616	214	54	119	41	29	6	3	2	1	469
SA	SA	Centripetal	debitage	Vein quartz	P. de la Pena	25.15644556	25.03128911	23.27909887	13.26658323	7.759699625	2.753441802	2.002503129	0.750938673	0	201	200	186	106	62	22	16	6	0	799
SA	SA	Centripetal	debitage	Vein quartz	P. de la Pena	34.12698413	16.66666667	12.16931217	18.51851852	6.878306878	5.82010582	4.761904762	1.058201058	0	129	63	46	70	26	22	18	4	0	378
SA	SA	Centripetal	debitage	Vein quartz	P. de la Pena	34.34782609	23.69565217	21.95652174	10	5.217391304	2.391304348	1.956521739	0.434782609	0	158	109	101	46	24	11	9	2	0	460
SA	SA	Centripetal	debitage	Vein quartz	P. de la Pena	29.6037296	19.11421911	24.70862471	13.28671329	7.226107226	3.03030303	2.797202797	0.233100233	0	127	82	106	57	31	13	12	1	0	429
SA	SA	Centripetal	debitage	Vein quartz	P. de la Pena	30.44496487	22.01405152	21.77985948	12.88056206	10.53864169	1.170960187	0.702576112	0.234192037	0.234192037	130	94	93	55	45	5	3	1	1	427
SA	SA	Centripetal	debitage	Quartzite	P. de la Pena	29.10447761	7.462686567	16.41791045	23.50746269	10.07462687	6.71641791	3.731343284	2.611940299	0.373134328	78	20	44	63	27	18	10	7	1	268
SA	SA	Centripetal	debitage	Quartzite	P. de la Pena	28.57142857	21.14285714	13.71428571	18.28571429	10.28571429	4	1.714285714	1.714285714	0.571428571	50	37	24	32	18	7	3	3	1	175
SA	SA	Centripetal	debitage	Quartzite	P. de la Pena	21.71428571	13.14285714	18.28571429	23.42857143	10.85714286	6.285714286	4.571428571	1.714285714	0	38	23	32	41	19	11	8	3	0	175
SA	SA	Centripetal	debitage	Quartzite	P. de la Pena	23.44497608	11.96172249	10.04784689	27.27272727	8.133971292	9.56937799	4.306220096	3.349282297	1.913875598	49	25	21	57	17	20	9	7	4	209
SA	SA	Centripetal	debitage	Quartzite	P. de la Pena	17.44186047	15.98837209	17.73255814	24.41860465	9.88372093	7.26744186	4.651162791	1.453488372	1.162790698	60	55	61	84	34	25	16	5	4	344
SA	SA	Centripetal	debitage	Quartzite	P. de la Pena	35.0877193	9.649122807	9.649122807	22.80701754	7.01754386	7.894736842	6.140350877	0.877192982	0.877192982	40	11	11	26	8	9	7	1	1	114
SA	SA	Centripetal	debitage	Quartzite	P. de la Pena	16.39344262	12.56830601	18.57923497	26.2295082	6.557377049	9.836065574	5.464480874	2.18579235	2.18579235	30	23	34	48	12	18	10	4	4	183
SA	SA	Centripetal	debitage	Quartzite	P. de la Pena	23.88059701	14.92537313	17.01492537	22.08955224	8.955223881	6.567164179	3.582089552	2.089552239	0.895522388	80	50	57	74	30	22	12	7	3	335
SA	SA	Centripetal	debitage	Quartzite	P. de la Pena	27.52293578	9.174311927	19.26605505	22.01834862	7.339449541	7.339449541	2.752293578	2.752293578	1.834862385	30	10	21	24	8	8	3	3	2	109
SA	SA	Centripetal	debitage	Quartzite	P. de la Pena	23.03030303	15.75757576	11.51515152	24.84848485	11.51515152	6.666666667	3.636363636	2.424242424	0.606060606	38	26	19	41	19	11	6	4	1	165
SA	SA	Centripetal	debitage	Rhyolite	P. de la Pena	23.23420074	16.91449814	17.10037175	21.37546468	7.434944238	6.970260223	3.717472119	2.230483271	1.022304833	250	182	184	230	80	75	40	24	11	1076
SA	SA	Centripetal	debitage	Rhyolite	P. de la Pena	15.00615006	16.85116851	18.4501845	24.84624846	9.102091021	7.872078721	5.043050431	2.4600246	0.36900369	122	137	150	202	74	64	41	20	3	813
SA	SA	Centripetal	debitage	Rhyolite	P. de la Pena	29.53020134	12.08053691	15.43624161	21.47651007	16.10738255	2.684563758	2.013422819	0.67114094	0	44	18	23	32	24	4	3	1	0	149
SA	SA	Centripetal	debitage	Rhyolite	P. de la Pena	18.32460733	10.9947644	13.08900524	28.79581152	6.806282723	10.9947644	8.376963351	1.570680628	1.047120419	35	21	25	55	13	21	16	3	2	191
SA	SA	Centripetal	debitage	Rhyolite	P. de la Pena	21.9858156	12.76595745	12.05673759	26.59574468	7.446808511	9.574468085	7.092198582	2.127659574	0.354609929	62	36	34	75	21	27	20	6	1	282
SA	SA	Centripetal	debitage	Rhyolite	P. de la Pena	19.22077922	9.090909091	21.81818182	24.93506494	10.90909091	7.012987013	3.376623377	3.376623377	0.25974026	74	35	84	96	42	27	13	13	1	385
SA	SA	Centripetal	debitage	Rhyolite	P. de la Pena	20	11.30434783	18.60869565	25.04347826	13.56521739	5.739130435	1.739130435	3.47826087	0.52173913	115	65	107	144	78	33	10	20	3	575
SA	SA	Centripetal	debitage	Rhyolite	P. de la Pena	32.9004329	12.98701299	19.48051948	17.31601732	11.25541126	3.03030303	2.597402597	0	0.432900433	76	30	45	40	26	7	6	0	1	231
SA	SA	Centripetal	debitage	Rhyolite	P. de la Pena	29.62962963	13.88888889	18.51851852	18.98148148	7.87037037	5.555555556	2.314814815	2.314814815	0.925925926	64	30	40	41	17	12	5	5	2	216
SA	SA	Centripetal	debitage	Rhyolite	P. de la Pena	39.50617284	9.87654321	13.58024691	18.51851852	11.11111111	3.703703704	0	2.469135802	1.234567901	32	8	11	15	9	3	0	2	1	81
RUNOFF	fine_acc	fine_acc	NA	Flint	NA	93.58974359	1.282051282	3.846153846	1.282051282	0	1.282051282	NA	NA	NA	73	1	3	1	0	1	NA	NA	NA	78
RUNOFF	fine_acc	fine_acc	NA	Flint	NA	91.86046512	4.651162791	3.488372093	0	0	0	NA	NA	NA	79	4	3	0	0	0	NA	NA	NA	86
RUNOFF	fine_acc	fine_acc	NA	Flint	NA	72.74881517	16.58767773	10.66350711	0	0	0	NA	NA	NA	307	70	45	0	0	0	NA	NA	NA	422
RUNOFF	fine_acc	fine_acc	NA	Flint	NA	100	0	0	0	0	0	NA	NA	NA	12	0	0	0	0	0	NA	NA	NA	12
RUNOFF	fine_acc	fine_acc	NA	Flint	NA	90.66666667	8	1.333333333	0	0	0	NA	NA	NA	68	6	1	0	0	0	NA	NA	NA	75
RUNOFF	fine_acc	fine_acc	NA	Flint	NA	74.81481481	7.407407407	17.77777778	0	0	0	NA	NA	NA	101	10	24	0	0	0	NA	NA	NA	135
RUNOFF	fine_acc	fine_acc	NA	Flint	NA	100	0	0	0	0	0	NA	NA	NA	23	0	0	0	0	0	NA	NA	NA	23
RUNOFF	fine_acc	fine_acc	NA	Flint	NA	70.47619048	19.04761905	10.47619048	0	0	0	NA	NA	NA	148	40	22	0	0	0	NA	NA	NA	210
RUNOFF	fine_acc	fine_acc	NA	Flint	NA	91.18942731	8.810572687	0	0	0	0	NA	NA	NA	207	20	0	0	0	0	NA	NA	NA	227
RUNOFF	fine_acc	fine_acc	NA	Flint	NA	91.30434783	6.832298137	1.863354037	0	0	0	NA	NA	NA	147	11	3	0	0	0	NA	NA	NA	161
RUNOFF	fine_acc	fine_acc	NA	Flint	NA	91.94444444	7.5	0.555555556	0	0	0	NA	NA	NA	331	27	2	0	0	0	NA	NA	NA	360
RUNOFF	fine_acc	fine_acc	NA	Flint	NA	83.51648352	12.08791209	3.296703297	1.098901099	1.098901099	0	NA	NA	NA	76	11	3	1	1	0	NA	NA	NA	91
ESKI	ESKI	flake_opportunistic	debitage	Chert	M.Sørensen	60.27	10.04	20.31	9.38	NA	0	NA	NA	NA	135.0048	22.4896	45.4944	21.0112	NA	NA	NA	NA	NA	224
ESKI	ESKI	flake_opportunistic	debitage	Chert	M.Sørensen	62.5	8.95	21.05	7.5	NA	0	NA	NA	NA	275	39.38	92.62	33	NA	NA	NA	NA	NA	440
ESKI	ESKI	Laminar	debitage	Crystal quartz	J.Pelegrin	74.42	11.63	11.63	2.33	NA	0	NA	NA	NA	32.0006	5.0009	5.0009	1.0019	NA	NA	NA	NA	NA	43
ESKI	ESKI	Laminar	debitage	Crystal quartz	M.Sørensen	70	11.25	16.75	2	NA	0	NA	NA	NA	35	5.625	8.375	1	NA	NA	NA	NA	NA	50
EU	EU	Laminar	debitage	Flint	M.Brenet	66.38	10.11	17.02	8.51	4.47	2.02	1.28	0.53	0.21	623.972	95.034	159.988	79.994	42.018	18.988	12.032	4.982	1.974	940
EU	EU	Laminar	debitage	Flint	M.Brenet	71.3	10.19	11.89	8.54	4.7	1.92	1.57	0.21	0.14	1001.052	143.0676	166.9356	119.9016	65.988	26.9568	22.0428	2.9484	1.9656	1404
EU	EU	Laminar	debitage	Flint	M.Brenet	68.4	9.66	14.75	9.39	4.99	2.2	1.34	0.65	0.21	2958.984	417.8916	638.085	406.2114	215.8674	95.172	57.9684	28.119	9.0846	4326
EU	EU	Laminar	debitage	Flint	M.Brenet	63.91	8.67	16.53	14.12	7.66	3.23	2.22	0.81	0.2	316.9936	43.0032	81.9888	70.0352	37.9936	16.0208	11.0112	4.0176	0.992	496
EU	EU	Laminar	debitage	Flint	M.Brenet	65.62	10.79	14.83	11.9	5.62	3.14	2.02	1.01	0.11	584.018	96.031	131.987	105.91	50.018	27.946	17.978	8.989	0.979	890
EU	EU	Laminar	debitage	Flint	M.Brenet	71.41	8.69	12.12	11	4.54	3.23	1.83	1.01	0.39	1478.9011	179.9699	251.0052	227.81	94.0234	66.8933	37.8993	20.9171	8.0769	2071
EU	EU	Laminar	debitage	Flint	J.Pelegrin	68.87	10.34	13.22	10.16	4.98	2.59	1.63	0.86	0.1	719.0028	107.9496	138.0168	106.0704	51.9912	27.0396	17.0172	8.9784	1.044	1044
EU	EU	Laminar	debitage	Flint	J.Pelegrin	56.07	11.48	15.08	22.32	12.46	4.93	3.61	0.66	0.66	171.0135	35.014	45.994	68.076	38.003	15.0365	11.0105	2.013	2.013	305
EU	EU	Laminar	debitage	Flint	M.Brenet	69.69	8.98	14.53	9.15	4.47	2.34	1.43	0.82	0.09	1607.0514	207.0788	335.0618	210.999	103.0782	53.9604	32.9758	18.9092	2.0754	2306
EU	EU	Laminar	debitage	Flint	M.Brenet	67.26	9.37	14.71	11.39	5.93	2.73	2.02	0.59	0.12	567.0018	78.9891	124.0053	96.0177	49.9899	23.0139	17.0286	4.9737	1.0116	843
EU	EU	Laminar	debitage	Flint	M.Brenet	68.03	8.41	16.31	10.44	4.08	3.18	2.29	0.89	0	534.0355	66.0185	128.0335	81.954	32.028	24.963	17.9765	6.9865	0	785
EU	EU	Laminar	debitage	Flint	M.Brenet	66.78	9.86	14.17	12.22	6.12	3.05	2.83	0.11	0.11	588.9996	86.9652	124.9794	107.7804	53.9784	26.901	24.9606	0.9702	0.9702	882
EU	EU	Laminar	debitage	Flint	M.Brenet	69.37	8.69	13.83	10.98	5.26	2.86	1.83	1.03	0	606.9875	76.0375	121.0125	96.075	46.025	25.025	16.0125	9.0125	0	875
EU	EU	Laminar	debitage	Flint	M.Brenet	69.2	8.91	13.58	10.53	6.13	2.2	0.88	1.17	0.15	474.02	61.0335	93.023	72.1305	41.9905	15.07	6.028	8.0145	1.0275	685
EU	EU	Laminar	debitage	Flint	M.Brenet	69.61	6.98	15.4	10.29	5.75	2.27	1.03	1.03	0.21	678.0014	67.9852	149.996	100.2246	56.005	22.1098	10.0322	10.0322	2.0454	974
EU	EU	Laminar_Levallois	debitage	Flint	M.Brenet	72.24	9.44	12.06	9.06	3.46	2.8	1.21	1.31	0.28	772.968	101.008	129.042	96.942	37.022	29.96	12.947	14.017	2.996	1070
EU	EU	Laminar_Levallois	debitage	Flint	M.Brenet	68.27	9.92	12.68	12.89	5.81	3.54	2.41	1.06	0.07	966.0205	140.368	179.422	182.3935	82.2115	50.091	34.1015	14.999	0.9905	1415
EU	EU	Laminar_Levallois	debitage	Flint	M.Brenet	68.09	10.15	13.51	11.15	5.35	2.9	2.18	0.63	0.09	751.0327	111.9545	149.0153	122.9845	59.0105	31.987	24.0454	6.9489	0.9927	1103
EU	EU	Laminar_Levallois	debitage	Flint	M.Brenet	68.11	10.51	14	10.21	4.55	2.83	1.5	0.93	0.4	1542.0104	237.9464	316.96	231.1544	103.012	64.0712	33.96	21.0552	9.056	2264
EU	EU	Laminar_Levallois	debitage	Flint	M.Brenet	63.64	10.95	15.35	14.47	5.67	4.4	2.64	1.56	0.2	651.0372	112.0185	157.0305	148.0281	58.0041	45.012	27.0072	15.9588	2.046	1023
EU	EU	Laminar_Levallois	debitage	Flint	M.Brenet	67.86	9.59	15.38	10.41	3.93	3.24	2.07	1.03	0.14	983.97	139.055	223.01	150.945	56.985	46.98	30.015	14.935	2.03	1450
EU	EU	Laminar_Levallois	debitage	Flint	M.Brenet	67.17	10.54	14.52	10.17	5.39	2.39	1.34	0.82	0.23	2058.0888	322.9456	444.8928	311.6088	165.1496	73.2296	41.0576	25.1248	7.0472	3064
EU	EU	Laminar_Levallois	debitage	Flint	M.Brenet	68.89	9.52	13.78	10.06	5.56	2.25	1.23	0.68	0.34	2019.8548	279.1264	404.0296	294.9592	163.0192	65.97	36.0636	19.9376	9.9688	2932
EU	EU	Levallois	debitage	Flint	M.Brenet	65.19	10.52	14.94	14.43	4.29	5.07	2.86	2.08	0.13	501.963	81.004	115.038	111.111	33.033	39.039	22.022	16.016	1.001	770
EU	EU	Levallois	debitage	Flint	M.Brenet	64.79	9.5	16	14.31	5.11	4.6	1.68	2.26	0.66	886.9751	130.055	219.04	195.9039	69.9559	62.974	22.9992	30.9394	9.0354	1369
EU	EU	Levallois	debitage	Flint	L.Bourguignon	65.57	10.6	15.13	12.65	4.75	3.95	2.05	1.61	0.29	896.9976	145.008	206.9784	173.052	64.98	54.036	28.044	22.0248	3.9672	1368
EU	EU	Levallois	debitage	Flint	L.Bourguignon	66.68	9.51	15.76	10.99	5.09	2.95	1.26	1.21	0.48	1374.9416	196.0962	324.9712	226.6138	104.9558	60.829	25.9812	24.9502	9.8976	2062
EU	EU	Levallois	debitage	Flint	M.Brenet	66.81	10.99	13.51	12.88	4.5	4.19	2.41	1.47	0.31	638.0355	104.9545	129.0205	123.004	42.975	40.0145	23.0155	14.0385	2.9605	955
EU	EU	Levallois	debitage	Flint	M.Brenet	69.95	9.28	13.91	9.95	3.77	3.09	1.45	1.64	0	723.9825	96.048	143.9685	102.9825	39.0195	31.9815	15.0075	16.974	0	1035
EU	EU	Levallois	debitage	Flint	M.Brenet	70.19	9.99	12.77	9.87	4.23	2.82	1.53	1.04	0.25	1692.9828	240.9588	308.0124	238.0644	102.0276	68.0184	36.9036	25.0848	6.03	2412
EU	EU	Levallois	debitage	Flint	M.Brenet	69.28	9.43	13.6	10.73	4.67	3.03	1.69	1.04	0.3	1395.992	190.0145	274.04	216.2095	94.1005	61.0545	34.0535	20.956	6.045	2015
EU	EU	Levallois	debitage	Flint	L.Bourguignon	58.95	13.57	18.16	11.88	6.72	2.58	1.49	0.9	0.19	911.9565	209.9279	280.9352	183.7836	103.9584	39.9126	23.0503	13.923	2.9393	1547
EU	EU	Levallois	debitage	Flint	B.Aubry	78.8	7.41	9.21	5.83	3.33	1.25	0.79	0.37	0.09	2583.064	242.8998	301.9038	191.1074	109.1574	40.975	25.8962	12.1286	2.9502	3278
SA	SA	Levallois	debitage	Chalcedony	P. de la Pena	21.2962963	14.81481481	19.44444444	22.22222222	11.11111111	5.555555556	4.62962963	0.925925926	0	23	16	21	24	12	6	5	1	0	108
SA	SA	Levallois	debitage	Chalcedony	P. de la Pena	23.63636364	17.57575758	22.42424242	18.18181818	12.12121212	3.03030303	2.424242424	0.606060606	0	39	29	37	30	20	5	4	1	0	165
SA	SA	Levallois	debitage	Chalcedony	P. de la Pena	28.76712329	9.132420091	18.26484018	21.91780822	10.95890411	5.479452055	3.196347032	2.283105023	0	63	20	40	48	24	12	7	5	0	219
SA	SA	Levallois	debitage	Chalcedony	P. de la Pena	24.78632479	12.82051282	28.20512821	17.09401709	17.09401709	0	0	0	0	29	15	33	20	20	0	0	0	0	117
SA	SA	Levallois	debitage	Hornfels	P. de la Pena	18.14516129	17.33870968	19.35483871	22.58064516	12.90322581	4.838709677	4.032258065	0.806451613	0	45	43	48	56	32	12	10	2	0	248
SA	SA	Levallois	debitage	Hornfels	P. de la Pena	24.3902439	9.977827051	21.72949002	21.95121951	7.760532151	7.095343681	4.4345898	2.43902439	0.22172949	110	45	98	99	35	32	20	11	1	451
SA	SA	Levallois	debitage	Hornfels	P. de la Pena	21.11111111	12.22222222	13.33333333	26.66666667	17.77777778	4.444444444	1.666666667	1.666666667	1.111111111	38	22	24	48	32	8	3	3	2	180
SA	SA	Levallois	debitage	Hornfels	P. de la Pena	17.44548287	12.77258567	16.19937695	26.79127726	13.08411215	6.853582555	4.984423676	1.557632399	0.31152648	56	41	52	86	42	22	16	5	1	321
SA	SA	Levallois	debitage	Hornfels	P. de la Pena	16.89497717	14.84018265	14.84018265	26.71232877	10.2739726	8.219178082	5.936073059	2.054794521	0.228310502	74	65	65	117	45	36	26	9	1	438
SA	SA	Levallois	debitage	Hornfels	P. de la Pena	26.48305085	8.262711864	19.06779661	23.09322034	8.262711864	7.415254237	4.025423729	2.754237288	0.63559322	250	78	180	218	78	70	38	26	6	944
SA	SA	Levallois	debitage	Hornfels	P. de la Pena	27.32240437	8.524590164	15.6284153	24.26229508	10.92896175	6.666666667	3.606557377	2.513661202	0.546448087	250	78	143	222	100	61	33	23	5	915
SA	SA	Levallois	debitage	Hornfels	P. de la Pena	22.14765101	14.09395973	16.77852349	23.48993289	10.06711409	6.711409396	4.697986577	2.013422819	0	33	21	25	35	15	10	7	3	0	149
SA	SA	Levallois	debitage	Hornfels	P. de la Pena	32.03661327	16.01830664	18.99313501	16.47597254	8.695652174	3.890160183	2.745995423	1.14416476	0	140	70	83	72	38	17	12	5	0	437
SA	SA	Levallois	debitage	Hornfels	P. de la Pena	25.83479789	17.22319859	16.87170475	20.03514938	12.65377856	3.690685413	2.987697715	0.702987698	0	147	98	96	114	72	21	17	4	0	569
SA	SA	Levallois	debitage	Hornfels	P. de la Pena	22.18045113	13.72180451	20.4887218	21.80451128	7.518796992	7.142857143	5.639097744	1.315789474	0.187969925	118	73	109	116	40	38	30	7	1	532
SA	SA	Levallois	debitage	Hornfels	P. de la Pena	25.29761905	20.53571429	24.4047619	14.88095238	7.738095238	3.571428571	1.488095238	1.785714286	0.297619048	85	69	82	50	26	12	5	6	1	336
SA	SA	Levallois	debitage	Hornfels	P. de la Pena	31.13207547	14.62264151	14.62264151	19.81132075	7.547169811	6.132075472	5.188679245	0.471698113	0.471698113	66	31	31	42	16	13	11	1	1	212
SA	SA	Levallois	debitage	Hornfels	P. de la Pena	35.21126761	10.3286385	16.43192488	19.01408451	9.624413146	4.694835681	3.521126761	0.938967136	0.234741784	150	44	70	81	41	20	15	4	1	426
SA	SA	Levallois	debitage	Hornfels	P. de la Pena	30.32258065	9.35483871	16.4516129	21.93548387	8.387096774	6.774193548	2.903225806	2.903225806	0.967741935	94	29	51	68	26	21	9	9	3	310
SA	SA	Levallois	debitage	Hornfels	P. de la Pena	22.56532067	11.87648456	13.06413302	26.24703088	10.57007126	7.83847981	4.038004751	2.375296912	1.425178147	190	100	110	221	89	66	34	20	12	842
RUNOFF	residualisation	residualisation	NA	Flint	NA	53.80434783	2.173913043	36.95652174	7.065217391	6.52173913	0.543478261	NA	NA	NA	99	4	68	13	12	1	NA	NA	NA	184
RUNOFF	residualisation	residualisation	NA	Flint	NA	60.55825243	12.19660194	19.05339806	8.191747573	7.038834951	1.152912621	NA	NA	NA	998	201	314	135	116	19	NA	NA	NA	1648
RUNOFF	residualisation	residualisation	NA	Flint	NA	66.60777385	16.96113074	15.37102473	1.060070671	1.060070671	0	NA	NA	NA	377	96	87	6	6	0	NA	NA	NA	566
RUNOFF	residualisation	residualisation	NA	Flint	NA	38.11659193	24.66367713	29.14798206	8.071748879	5.381165919	2.69058296	NA	NA	NA	85	55	65	18	12	6	NA	NA	NA	223
RUNOFF	residualisation	residualisation	NA	Flint	NA	40	16.25	33.75	10	9.375	0.625	NA	NA	NA	64	26	54	16	15	1	NA	NA	NA	160
RUNOFF	residualisation	residualisation	NA	Flint	NA	60.22808268	12.65146115	17.60513186	9.515324305	8.054169636	1.461154669	NA	NA	NA	1690	355	494	267	226	41	NA	NA	NA	2806
RUNOFF	residualisation	residualisation	NA	Flint	NA	23.03030303	21.81818182	44.84848485	10.3030303	9.696969697	0.606060606	NA	NA	NA	38	36	74	17	16	1	NA	NA	NA	165
ESKI	ESKI	retouching	retouching	Chert	M.Sørensen	94.74	1.64	0.99	2.63	NA	0	NA	NA	NA	36.0012	0.6232	0.3762	0.9994	NA	NA	NA	NA	NA	38
ESKI	ESKI	retouching	retouching	Chert	M.Sørensen	96.61	1.06	2.33	0	NA	0	NA	NA	NA	56.9999	0.6254	1.3747	0	NA	NA	NA	NA	NA	59
ESKI	ESKI	retouching	retouching	Chert	M.Sørensen	80	4.55	13.64	1.82	NA	0	NA	NA	NA	44	2.5025	7.502	1.001	NA	NA	NA	NA	NA	55
ESKI	ESKI	retouching	retouching	Chert	P.M.Desrosiers	93.42	3.29	1.97	1.32	NA	0	NA	NA	NA	70.9992	2.5004	1.4972	1.0032	NA	NA	NA	NA	NA	76
ESKI	ESKI	retouching	retouching	Chert	P.M.Desrosiers	80	7.5	8.5	4	NA	0	NA	NA	NA	20	1.875	2.125	1	NA	NA	NA	NA	NA	25
ESKI	ESKI	retouching	retouching	Chert	M.Sørensen	77.46	12.32	8.8	1.41	NA	0	NA	NA	NA	54.9966	8.7472	6.248	1.0011	NA	NA	NA	NA	NA	71
ESKI	ESKI	retouching	retouching	Chert	M.Sørensen	83.5	7.89	7.65	0.97	NA	0	NA	NA	NA	86.005	8.1267	7.8795	0.9991	NA	NA	NA	NA	NA	103
ESKI	ESKI	retouching	retouching	Chert	M.Sørensen	82.07	9.05	8.19	0.69	NA	0	NA	NA	NA	119.0015	13.1225	11.8755	1.0005	NA	NA	NA	NA	NA	145
ESKI	ESKI	retouching	retouching	Crystal quartz	M.Sørensen	92.86	0	7.14	0	NA	0	NA	NA	NA	13.0004	0	0.9996	0	NA	NA	NA	NA	NA	14
ESKI	ESKI	retouching	retouching	Flint	J.Pelegrin	71.22	8.18	15.52	5.08	NA	0	NA	NA	NA	489.9936	56.2784	106.7776	34.9504	NA	NA	NA	NA	NA	688
ESKI	ESKI	retouching	retouching	Flint	J.Pelegrin	60.7	8.11	22.41	8.78	NA	0	NA	NA	NA	172.995	23.1135	63.8685	25.023	NA	NA	NA	NA	NA	285
ESKI	ESKI	retouching	retouching	Flint	J.Pelegrin	67.55	8.38	18.25	5.82	NA	0	NA	NA	NA	383.0085	47.5146	103.4775	32.9994	NA	NA	NA	NA	NA	567
ESKI	ESKI	retouching	retouching	Flint	J.Pelegrin	60.87	7.07	20.33	11.74	NA	0	NA	NA	NA	140.001	16.261	46.759	27.002	NA	NA	NA	NA	NA	230
ESKI	ESKI	retouching	retouching	Flint	J.Pelegrin	86.36	0	13.64	0	NA	0	NA	NA	NA	18.9992	0	3.0008	0	NA	NA	NA	NA	NA	22
ESKI	ESKI	retouching	retouching	Flint	J.Pelegrin	83.15	6.32	9.97	0.56	NA	0	NA	NA	NA	148.007	11.2496	17.7466	0.9968	NA	NA	NA	NA	NA	178
RUNOFF	transit	transit	NA	Flint	NA	71.875	9.375	10.9375	7.8125	1.5625	6.25	NA	NA	NA	46	6	7	5	1	4	NA	NA	NA	64
RUNOFF	transit	transit	NA	Flint	NA	50	35	15	0	0	0	NA	NA	NA	20	14	6	0	0	0	NA	NA	NA	40
RUNOFF	transit	transit	NA	Flint	NA	36	28	32	4	4	0	NA	NA	NA	9	7	8	1	1	0	NA	NA	NA	25
RUNOFF	transit	transit	NA	Flint	NA	46.75324675	19.48051948	27.27272727	6.493506494	6.493506494	0	NA	NA	NA	36	15	21	5	5	0	NA	NA	NA	77
RUNOFF	transit_channel	transit_channel	NA	Flint	NA	33.33333333	17.28395062	44.44444444	4.938271605	2.469135802	2.469135802	NA	NA	NA	27	14	36	4	2	2	NA	NA	NA	81
RUNOFF	transit_channel	transit_channel	NA	Flint	NA	27.77777778	37.03703704	33.33333333	1.851851852	0	1.851851852	NA	NA	NA	15	20	18	1	0	1	NA	NA	NA	54
RUNOFF	transit_channel	transit_channel	NA	Flint	NA	37.25490196	29.41176471	31.37254902	1.960784314	1.960784314	0	NA	NA	NA	19	15	16	1	1	0	NA	NA	NA	51
RUNOFF	transit_channel	transit_channel	NA	Flint	NA	11.11111111	2.777777778	19.44444444	66.66666667	33.33333333	33.33333333	NA	NA	NA	4	1	7	24	12	12	NA	NA	NA	36
SA	SA	Unidirectional flaking	debitage	Chalcedony	P. de la Pena	32.75862069	6.896551724	22.4137931	18.96551724	15.51724138	1.724137931	1.149425287	0.574712644	0	57	12	39	33	27	3	2	1	0	174
SA	SA	Unidirectional flaking	debitage	Chalcedony	P. de la Pena	22.55892256	13.13131313	18.51851852	22.8956229	11.44781145	5.723905724	4.713804714	1.01010101	0	67	39	55	68	34	17	14	3	0	297
SA	SA	Unidirectional flaking	debitage	Chalcedony	P. de la Pena	27.24458204	11.45510836	23.52941176	18.88544892	9.59752322	4.643962848	4.024767802	0.619195046	0	88	37	76	61	31	15	13	2	0	323
SA	SA	Unidirectional flaking	debitage	Chalcedony	P. de la Pena	28.98550725	12.31884058	21.01449275	18.84057971	13.04347826	2.898550725	2.173913043	0.724637681	0	40	17	29	26	18	4	3	1	0	138
SA	SA	Unidirectional flaking	debitage	Chalcedony	P. de la Pena	30.95238095	19.04761905	21.42857143	14.28571429	9.523809524	2.380952381	0	2.380952381	0	13	8	9	6	4	1	0	1	0	42
SA	SA	Unidirectional flaking	debitage	Chalcedony	P. de la Pena	20.66666667	9.333333333	15.33333333	27.33333333	14	6.666666667	6	0.666666667	0	31	14	23	41	21	10	9	1	0	150
SA	SA	Unidirectional flaking	debitage	Chalcedony	P. de la Pena	24.79338843	9.917355372	23.96694215	20.66115702	12.39669421	4.132231405	2.479338843	1.652892562	0	30	12	29	25	15	5	3	2	0	121
SA	SA	Unidirectional flaking	debitage	Chalcedony	P. de la Pena	37.94871795	13.33333333	15.8974359	16.41025641	13.33333333	1.538461538	1.025641026	0.512820513	0	74	26	31	32	26	3	2	1	0	195
SA	SA	Unidirectional flaking	debitage	Chalcedony	P. de la Pena	14.63414634	16.2601626	18.69918699	25.20325203	7.317073171	8.943089431	5.691056911	2.43902439	0.81300813	18	20	23	31	9	11	7	3	1	123
SA	SA	Unidirectional flaking	debitage	Chalcedony	P. de la Pena	22.47191011	15.73033708	32.58426966	14.60674157	10.11235955	2.247191011	2.247191011	0	0	20	14	29	13	9	2	2	0	0	89
SA	SA	Unidirectional flaking	debitage	Hornfels	P. de la Pena	27.56410256	10.8974359	15.38461538	23.07692308	11.53846154	5.769230769	4.487179487	0.641025641	0.641025641	43	17	24	36	18	9	7	1	1	156
SA	SA	Unidirectional flaking	debitage	Hornfels	P. de la Pena	26.26728111	11.98156682	23.04147465	19.35483871	7.373271889	5.99078341	3.225806452	2.304147465	0.460829493	57	26	50	42	16	13	7	5	1	217
SA	SA	Unidirectional flaking	debitage	Hornfels	P. de la Pena	22.84768212	3.311258278	20.1986755	26.82119205	13.57615894	6.622516556	3.642384106	2.649006623	0.331125828	69	10	61	81	41	20	11	8	1	302
SA	SA	Unidirectional flaking	debitage	Hornfels	P. de la Pena	32.10526316	12.10526316	21.57894737	17.10526316	8.684210526	4.210526316	2.894736842	1.315789474	0	122	46	82	65	33	16	11	5	0	380
SA	SA	Unidirectional flaking	debitage	Hornfels	P. de la Pena	27.57111597	11.15973742	19.69365427	20.78774617	7.658643326	6.564551422	4.157549234	1.750547046	0.656455142	126	51	90	95	35	30	19	8	3	457
SA	SA	Unidirectional flaking	debitage	Hornfels	P. de la Pena	41.94756554	9.36329588	14.23220974	17.22846442	8.988764045	4.119850187	2.247191011	1.498127341	0.374531835	112	25	38	46	24	11	6	4	1	267
SA	SA	Unidirectional flaking	debitage	Hornfels	P. de la Pena	31.78807947	16.55629139	17.8807947	16.88741722	5.629139073	5.629139073	4.635761589	0.993377483	0	96	50	54	51	17	17	14	3	0	302
SA	SA	Unidirectional flaking	debitage	Hornfels	P. de la Pena	26.69902913	6.796116505	18.93203883	23.78640777	9.223300971	7.281553398	3.155339806	3.155339806	0.970873786	110	28	78	98	38	30	13	13	4	412
SA	SA	Unidirectional flaking	debitage	Jaspe	P. de la Pena	36.64122137	10.6870229	26.71755725	12.97709924	9.923664122	1.526717557	1.526717557	0	0	48	14	35	17	13	2	2	0	0	131
SA	SA	Unidirectional flaking	debitage	Jaspe	P. de la Pena	53.06122449	12.24489796	14.28571429	10.20408163	6.12244898	2.040816327	2.040816327	0	0	26	6	7	5	3	1	1	0	0	49
SA	SA	Unidirectional flaking	debitage	Jaspe	P. de la Pena	32.70547945	16.09589041	20.03424658	15.58219178	8.047945205	3.767123288	3.595890411	0.171232877	0	191	94	117	91	47	22	21	1	0	584
SA	SA	Unidirectional flaking	debitage	Jaspe	P. de la Pena	26.97768763	19.87829615	21.5010142	15.82150101	9.330628803	3.245436105	1.825557809	1.21703854	0.202839757	133	98	106	78	46	16	9	6	1	493
SA	SA	Unidirectional flaking	debitage	Jaspe	P. de la Pena	43.28358209	13.43283582	25.37313433	8.955223881	5.970149254	1.492537313	0	1.492537313	0	29	9	17	6	4	1	0	1	0	67
