# Supplementary material for: Particle size distribution: An experimental study using southern African reduction methods and raw materials
Source: PLoS One. 2022 Dec 30;17(12):e0278867. doi: 10.1371/journal.pone.0278867 (PMC9803312; doi:10.1371/journal.pone.0278867)
Supplement: S3 File — (RMD) [file pone.0278867.s004.Rmd]

---
title: "**Supplementary Material**"
subtitle: "Particle size distribution of Southern African rocks and methods of debitage"
author: "Paloma de la Pena, Marc Thomas and Tumelo Rufus Molefyane"
output: pdf_document
toc_float: true
editor_options:
  markdown:
    wrap: 72
  chunk_output_type: inline
---

```{r setup, include=FALSE}
knitr::opts_chunk$set(echo = TRUE)
```

**Statistical information on the Principal Component Analyses implementations**

Here we provide more data on the PCA implementations. The results of each PCA are detailed. To ensure the reproducibility of the statistical analyses, the codes needed to perform the principal component analyses are provided in an rmarkdown script accessible in the Supplementary Materials (SM3). Figure reproduction and more data are also available by removing from the figure's chunk code "fig.show = 'hide'" and by running more code chunks (under R).

 

```{r echo=FALSE, message = FALSE}

#R packages to install 
require(FactoMineR)
require(factoextra)
require(ggplot2)
require(dplyr)
require(tidyverse)

#Read the raw data provided in the SM (SM.csv)
SM <- read.csv(file = 'C:/Users/Surface User/Documents/articles/De la Pena et al/SM1.csv', colClasses = c(p_2 = "numeric", p_4 = "numeric",p_5 = "numeric", p_10 = "numeric",p_20 = "numeric", p_31 = "numeric", p_sup_50 = "numeric"), sep=";")

```

\pagebreak
# PCA results description for the SA dataset with the raw material and knapping method as qualitative supplementary variable (same PCA but not same visualisation, figure 10, 11 and 12)

```{r echo=FALSE, message = FALSE, fig.show = 'hide'}

#Filter the columns needed to perform the first PCA
sa_only = SM %>%
               filter(dataset=="SA") %>%
               select(method, raw_material, p_2, p_4, p_5, p_10, p_20, p_31, p_sup_50)

#Perform the PCA
pca.sa = PCA(sa_only, quali.sup = c(1,2))

```

```{r echo=FALSE, message = FALSE, fig.show = 'hide', fig.cap="Reproduction of Figure 10 from the article"}

#Reproduce figure 10
fviz_pca_biplot(pca.sa,
                geom.ind = "point",
                fill.ind = sa_only$method, col.ind = "black",
                pointshape = 21, pointsize = 2,
                palette = "jco",
                addEllipses = TRUE,
                col.var = "contrib", repel = TRUE
                )

```

```{r echo=FALSE, message = FALSE, fig.show = 'hide', fig.cap="Reproduction of Figure 11 from the article"}

#Reproduce figure 11
fviz_pca_biplot(pca.sa,
                geom.ind = "point",
                fill.ind = sa_only$raw_material, col.ind = "black",
                pointshape = 21, pointsize = 2,
                palette = "jco",
                addEllipses = TRUE,
                col.var = "contrib", repel = TRUE
                )

```


```{r echo=FALSE, message = FALSE, fig.show = 'hide'}

#Filter the columns needed to perform the first PCA
sa_only_c = SM %>%
               filter(dataset=="SA") %>%
               select(method, raw_material, p_2, p_4, p_5, p_10, p_20, p_31, p_sup_50) %>%
                unite(method_material, c("method", "raw_material"))

#Perform the PCA
pca.sa_c = PCA(sa_only_c, quali.sup = c(1))

```

```{r echo=FALSE, message = FALSE, warning = FALSE, fig.show = 'hide', fig.cap = "Reproduction figure 12 from the article"}

#Reproduce figure 12
fviz_pca_biplot(pca.sa_c,
                geom.ind = "point",
                fill.ind = sa_only_c$method_material, col.ind = "black",
                pointshape = 21, pointsize = 2,
                palette = "jco",
                addEllipses = TRUE,
                col.var = "contrib", repel = TRUE
                )

```


```{r echo=FALSE, message = FALSE}

# Table containing eigenvalues, the percentage of variance and the cumulative percentage of variance
knitr::kable(pca.sa$eig, caption = "Table containing eigenvalues, the percentage of variance and the cumulative percentage of variance")

```

```{r echo=FALSE, message = FALSE}

# Table containing the variable coordinates
knitr::kable(pca.sa$var$coord, caption = "Table containing the variable coordinates")

```

```{r echo=FALSE, message = FALSE}

# Table containing the variable contributions
knitr::kable(pca.sa$var$contrib, caption = "Table containing the variable contributions")

```


```{r echo=FALSE, message = FALSE}


#Access to PCA raw data
#summary(pca.sa)

#Access to PCA more raw data
#pca.sa$eig
#pca.sa$var
#pca.sa$ind
#pca.sa$svd
#pca.sa$quali.sup
#pca.sa_c$quali.sup


#a list of matrices containing all the results for the active individuals (coordinates, square cosine, contributions)
#knitr::kable(pca.sa$ind$coord)
#knitr::kable(pca.sa$ind$cos2)
#knitr::kable(pca.sa$ind$contrib)

```


\pagebreak
# PCA results description for the SA and EU dataset comparison with the raw material and knapping method as qualitative supplementary variable (same PCA but not same visualisation, figure 14 and 15)

```{r echo=FALSE, message = FALSE, fig.show = 'hide'}

#Filter the columns needed to perform the PCA
sa_versus_eu = SM %>%
               filter(dataset %in% c("SA", "EU")) %>%
               select(method, raw_material, p_2, p_4, p_5, p_10, p_20, p_31, p_sup_50)

#Perform the PCA
pca.sa_eu = PCA(sa_versus_eu, quali.sup = c(1,2))

```


```{r echo=FALSE, message = FALSE, fig.show = 'hide', fig.cap = "Reproduction figure 14 from the article"}

#Reproduce figure 14
fviz_pca_biplot(pca.sa_eu,
                geom.ind = "point",
                fill.ind = sa_versus_eu$method, col.ind = "black",
                pointshape = 21, pointsize = 2,
                palette = "jco",
                addEllipses = TRUE,
                col.var = "contrib", repel = TRUE
                )

```


```{r echo=FALSE, message = FALSE, fig.show = 'hide', fig.cap = "Reproduction figure 15 from the article"}

#Reproduce figure 15
fviz_pca_biplot(pca.sa_eu,
                geom.ind = "point",
                fill.ind = sa_versus_eu$raw_material, col.ind = "black",
                pointshape = 21, pointsize = 2,
                palette = "jco",
                addEllipses = TRUE,
                col.var = "contrib", repel = TRUE
                )

```

```{r echo=FALSE, message = FALSE}

# Table containing eigenvalues, the percentage of variance and the cumulative percentage of variance
knitr::kable(pca.sa_eu$eig, caption = "Table containing eigenvalues, the percentage of variance and the cumulative percentage of variance")

```

```{r echo=FALSE, message = FALSE}

# Table containing the variable coordinates
knitr::kable(pca.sa_eu$var$coord, caption = "Table containing the variable coordinates")

```

```{r echo=FALSE, message = FALSE}

# Table containing the variable contributions
knitr::kable(pca.sa_eu$var$contrib, caption = "Table containing the variable contributions")

```


```{r echo=FALSE, message = FALSE}


#Access to PCA raw data
#summary(pca.sa_eu)

#Access to PCA more raw data
#pca.sa_eu$eig
#pca.sa_eu$var
#pca.sa_eu$ind
#pca.sa_eu$svd
#pca.sa_eu$quali.sup


#a list of matrices containing all the results for the active individuals (coordinates, square cosine, contributions)
#knitr::kable(pca.sa_eu$ind$coord)
#knitr::kable(pca.sa_eu$ind$cos2)
#knitr::kable(pca.sa_eu$ind$contrib)

```

\pagebreak
# PCA results description for the SA, EU and ESKI dataset comparison with the type of knapping as qualitative supplementary variable (figure 16 from the article)

```{r echo=FALSE, message = FALSE, fig.show = 'hide'}

#Filter the columns needed to perform the PCA
sa_eu_eski = SM %>%
               filter(dataset %in% c("SA", "EU", "ESKI")) %>%
               select(type, p_2, p_4, p_5, p_sup_10)

#Perform the PCA
pca.sa_eu_eski = PCA(sa_eu_eski, quali.sup = c(1))

```


```{r echo=FALSE, message = FALSE, fig.show = 'hide', fig.cap = "Reproduction figure 16 from the article"}

#Reproduce figure 14
fviz_pca_biplot(pca.sa_eu_eski,
                geom.ind = "point",
                fill.ind = sa_eu_eski$type, col.ind = "black",
                pointshape = 21, pointsize = 2,
                palette = "jco",
                addEllipses = TRUE,
                col.var = "contrib", repel = TRUE
                )

```


```{r echo=FALSE, message = FALSE}

# Table containing eigenvalues, the percentage of variance and the cumulative percentage of variance
knitr::kable(pca.sa_eu_eski$eig, caption = "Table containing eigenvalues, the percentage of variance and the cumulative percentage of variance")

```

```{r echo=FALSE, message = FALSE}

# Table containing the variable coordinates
knitr::kable(pca.sa_eu_eski$var$coord, caption = "Table containing the variable coordinates")

```

```{r echo=FALSE, message = FALSE}

# Table containing the variable contributions
knitr::kable(pca.sa_eu_eski$var$contrib, caption = "Table containing the variable contributions")

```


```{r echo=FALSE, message = FALSE}


#Access to PCA raw data
#summary(pca.sa_eu_eski)

#Access to PCA more raw data
#pca.sa_eu_eski$eig
#pca.sa_eu_eski$var
#pca.sa_eu_eski$ind
#pca.sa_eu_eski$svd
#pca.sa_eu_eski$quali.sup


#a list of matrices containing all the results for the active individuals (coordinates, square cosine, contributions)
#knitr::kable(pca.sa_eu_eski$ind$coord)
#knitr::kable(pca.sa_eu_eski$ind$cos2)
#knitr::kable(pca.sa_eu_eski$ind$contrib)

```

\pagebreak
# PCA results description for the SA and RUNOFF dataset comparison (figure 17 from the article)

```{r echo=FALSE, message = FALSE, fig.show = 'hide'}

#Filter the columns needed to perform the PCA
sa_runoff = SM %>%
               filter(dataset %in% c("SA", "RUNOFF")) %>%
               select(dataset_runoff, p_2, p_4, p_5, p_10, p_sup_20)

#Perform the PCA
pca.sa_runoff = PCA(sa_runoff, quali.sup = c(1))

```


```{r echo=FALSE, message = FALSE, fig.show = 'hide', fig.cap = "Reproduction figure 17 from the article"}

#Reproduce figure 14
fviz_pca_biplot(pca.sa_runoff,
                geom.ind = "point",
                fill.ind = sa_runoff$dataset_runoff, col.ind = "black",
                pointshape = 21, pointsize = 2,
                palette = "jco",
                addEllipses = TRUE,
                col.var = "contrib", repel = TRUE
                )

```


```{r echo=FALSE, message = FALSE}

# Table containing eigenvalues, the percentage of variance and the cumulative percentage of variance
knitr::kable(pca.sa_runoff$eig, caption = "Table containing eigenvalues, the percentage of variance and the cumulative percentage of variance")

```

```{r echo=FALSE, message = FALSE}

# Table containing the variable coordinates
knitr::kable(pca.sa_runoff$var$coord, caption = "Table containing the variable coordinates")

```

```{r echo=FALSE, message = FALSE}

# Table containing the variable contributions
knitr::kable(pca.sa_runoff$var$contrib, caption = "Table containing the variable contributions")

```


```{r echo=FALSE, message = FALSE}


#Access to PCA raw data
#summary(pca.sa_runoff)

#Access to PCA more raw data
#pca.sa_runoff$eig
#pca.sa_runoff$var
#pca.sa_runoff$ind
#pca.sa_runoff$svd
#pca.sa_runoff$quali.sup


#a list of matrices containing all the results for the active individuals (coordinates, square cosine, contributions)
#knitr::kable(pca.sa_runoff$ind$coord)
#knitr::kable(pca.sa_runoff$ind$cos2)
#knitr::kable(pca.sa_runoff$ind$contrib)

```
